# Supplementary material for: Novel Insights into the Effects of Genetic Variants on Serum Urate Response to an Acute Fructose Challenge: A Pilot Study
Source: Nutrients. 2022 Sep 28;14(19):4030. doi: 10.3390/nu14194030 (PMC9570712; doi:10.3390/nu14194030)
Supplement: Supplementary file 1 [file nutrients-14-04030-s001.zip]

Archive with 5 entries (4 files):
- Supplementary Table S1_09242022.pdf
- Supplementary Table S2_09242022.pdf
- __MACOSX/
- __MACOSX/._Supplementary Table 1_09242022.pdf
- __MACOSX/._Supplementary Table 2_09242022.pdf
